# Supplementary material for: Investigations on the Effects of Different Calcium Supply Exceeding the Requirements on Mineral Serum Concentrations and Bone Metabolism in Young Warmblood Stallions
Source: Animals (Basel). 2021 Aug 19;11(8):2439. doi: 10.3390/ani11082439 (PMC8388694; doi:10.3390/ani11082439)
Supplement: Supplementary file 1 [file animals-11-02439-s001.zip]

Archive with 1 entries (1 files):
- animals-1301388-supplementary.pdf
